# Supplementary material for: Chemical Composition and Bioactive Properties of Camellia oleifera C. Abel Leaves
Source: Molecules. 2025 Sep 9;30(18):3661. doi: 10.3390/molecules30183661 (PMC12472427; doi:10.3390/molecules30183661)
Supplement: Supplementary file 1 [file molecules-30-03661-s001.zip]

Archive with 1 entries (1 files):
- molecules-3736217-supplementary.pdf
